# Supplementary material for: Lameness in Adult Sheep and Goats in Greece: Prevalence, Predictors, Treatment, Importance for Farmers
Source: Animals (Basel). 2024 Oct 11;14(20):2927. doi: 10.3390/ani14202927 (PMC11503893; doi:10.3390/ani14202927)
Supplement: Supplementary file 1 [file animals-14-02927-s001.zip]

Archive with 1 entries (1 files):
- animals-3222376-supplementary.pdf
